# Supplementary material for: Mitochondrial Aldehyde Dehydrogenase 2 (ALDH2) Protects against Binge Alcohol-Mediated Gut and Brain Injury
Source: Cells. 2024 May 28;13(11):927. doi: 10.3390/cells13110927 (PMC11171926; doi:10.3390/cells13110927)
Supplement: Supplementary file 1 [file cells-13-00927-s001.zip]

Archive with 1 entries (1 files):
- cells-2990553-supplementary (1).pdf
